# Supplementary material for: G protein γ subunit qPE9-1 is involved in rice adaptation under elevated CO2 concentration by regulating leaf photosynthesis
Source: Rice (N Y). 2021 Jul 15;14:67. doi: 10.1186/s12284-021-00507-7 (PMC8282829; doi:10.1186/s12284-021-00507-7)
Supplement: Supplementary file 3 — Additional file 3: [file 12284_2021_507_MOESM3_ESM.xlsx]

## Sheet: Sheet1
Table S3 Expression levels of photosynthesis-related genes in leaves of WT and RNAi3 lines. The genes transcripts level was expressed in fragments per kilobase of transcript per million mapped reads (FPKMs).
NO.	GeneID	Annotationa	aCO2		eCO2
			WT	RNAi3	WT	RNAi3
1	LOC4327545	UDP-glycosyltransferase 87A1	0.65	0.646667	1.37	0.65
2	LOC4344148	magnesium-chelatase subunit ChlH, chloroplastic	0.773333	0.626667	1.165	0.46
3	LOC4349509	plastidal glycolate/glycerate translocator 1, chloroplastic	54.0933	101.76	256.4	98.4133
4	LOC107280606	50S ribosomal protein L2, chloroplastic	11.21	8.05333	23.4033	8.56
5	LOC4349269	protein STRICTOSIDINE SYNTHASE-LIKE 5	1.04333	0.633333	6.27	0.673333
6	LOC112936572	50S ribosomal protein L2, chloroplastic-like	6.28333	0.516667	3.09667	0.49
7	LOC112937008	ribulose bisphosphate carboxylase large chain	24.61	17.765	12.0067	6.01667
8	LOC4328859	phosphoenolpyruvate carboxylase 1	38.195	25.14	70.495	26.2633
9	LOC4333181	pyruvate, phosphate dikinase 2-like	0.34	0.33	4.1	0.335
10	LOC107276047	photosystem II 10 kDa polypeptide, chloroplastic	0.813333	0.45	3.01	0.875
11	LOC4342395	photosystem II 10 kDa polypeptide, chloroplastic	119.98	105.4	951.7	156.195
12	LOC107276568	glucose-6-phosphate/phosphate translocator 2, chloroplastic	67.94	4.60667	25.59	3.71
13	LOC4335897	psbP domain-containing protein 2, chloroplastic	3.05	2.415	4.297	5.427
14	LOC4330144	B-box zinc finger protein 20	0.29	0.165	0.6	0.433
15	LOC4333033	probable inactive heme oxygenase 2, chloroplastic	6.397	5.577	11.337	19.587
16	LOC4333096	ATP-dependent Clp protease proteolytic subunit 6, chloroplastic	6.697	6.507	12.13	16.13
17	LOC4348816	tetratricopeptide repeat domain-containing protein PYG7, chloroplastic	30.797	33.997	59.517	80.367
18	LOC4337415	protochlorophyllide reductase A, chloroplastic-like	5.077	9.537	18.017	30.253
19	LOC4347166	photosystem I chlorophyll a/b-binding protein 6, chloroplastic	8.89333	11.587	18.91	31.775
20	LOC4351264	ferritin-1, chloroplastic	184.427	194.843	44.46	41.867
21	LOC4326784	psbP domain-containing protein 7, chloroplastic	49.253	54.04	22.377	35.273
22	LOC4337500	photosystem II 22 kDa protein, chloroplastic	125.1	183.847	142.703	240.17
23	LOC112938703	DNA-directed RNA polymerase subunit beta	0.11	0.176667	0.105	0.105
24	LOC4337048	peroxisomal (S)-2-hydroxy-acid oxidase GLO3-like	3.005	1.73667	2.045	1.32
25	LOC4324705	chlorophyll a-b binding protein of LHCII type 1	544.043	996.19	698.845	951.653
26	LOC4326207	geranylgeranyl diphosphate reductase	1.713	0.573	1.317	0.813
27	LOC4336028	chlorophyll a-b binding protein CP24, chloroplastic	1568.65	1772.83	1542.49	2343.7
28	LOC4345346	psbP-like protein 1, chloroplastic	34.793	40.357	43.95	59.893
29	LOC4345971	thylakoid lumenal 19 kDa protein, chloroplastic	43.947	64.467	43.677	72
30	LOC4326537	photosystem II reaction center PSB28 protein, chloroplastic-like	195.423	258.983	107.66	159.167
31	LOC4346326	photosystem I reaction center subunit II, chloroplastic	3205.75	3656.73	3386.31	4398.86
32	LOC4338307	light-harvesting complex-like protein OHP1, chloroplastic	155.587	204.553	127.263	163.73
33	LOC4339518	serine/threonine-protein kinase STN7, chloroplastic	358.957	326.547	381.637	301.403
34	LOC9268902	UPF0307 protein ECA0281	89.437	88.76	99.833	84.29
35	LOC4336434	psbQ-like protein 3, chloroplastic	8.54	9.94	12.553	16.543
36	LOC4350176	chlorophyll a-b binding protein CP26, chloroplastic	4901.89	5236.12	4763.95	6084.03
37	LOC4337556	GTP-binding protein YPTM1	9.497	7.23	7.45	8.233
38	LOC4352807	K(+) efflux antiporter 3, chloroplastic	48.583	61.53	25.693	31.753
39	LOC4343515	oxygen-evolving enhancer protein 3, chloroplastic-like	3306.87	3542.73	3794.7	4320.31
40	LOC4334537	magnesium-chelatase subunit ChlD, chloroplastic-like	17.553	18.857	28.033	36.703
41	LOC4349004	protochlorophyllide reductase B, chloroplastic-like	169.847	216.923	232.02	344.193
42	LOC4325464	probable pectin methylesterase CGR2	10.113	10.037	10.35	8.74
43	LOC4346649	chlorophyll a-b binding protein 7, chloroplastic	58.823	61.867	59.42	60.323
44	LOC4332791	putative GTP diphosphokinase RSH1, chloroplastic	47.643	70.913	41.677	48.317
45	LOC4332690	magnesium-chelatase subunit ChlH, chloroplastic-like	314.067	395.267	395.5	501.833
46	LOC4335309	UPF0307 protein ECA0281	22.037	23.283	31.303	38.573
47	LOC9266366	peroxisomal (S)-2-hydroxy-acid oxidase GLO2-like	4.033	4.18	5.28	4.497
48	LOC9268431	psbP-like protein 1, chloroplastic	1.92	2.98	1.457	2.433
49	LOC4343709	photosystem I chlorophyll a/b-binding protein 2, chloroplastic	3230.79	3462.31	3343.95	4220.91
50	LOC4342370	oxygen-evolving enhancer protein 2, chloroplastic	2854.37	2891.01	3581.74	4175.18
51	LOC4351966	ribulose bisphosphate carboxylase small chain, chloroplastic-like	11636.7	14253.5	9950.84	13635.1
52	LOC4342782	zinc transporter 8-like	63.667	100.48	77.147	109.42
53	LOC4339874	ferredoxin--NADP reductase, leaf isozyme 1, chloroplastic-like	307.767	431.15	338.877	461.8
54	LOC107275792	photosystem II stability/assembly factor HCF136, chloroplastic	167.357	199.097	146.65	201.72
55	LOC4350081	protein ACTIVITY OF BC1 COMPLEX KINASE 1, chloroplastic	146.64	102.473	120.233	75.57
56	LOC9272053	chloroplast sensor kinase, chloroplastic	11.94	19.15	9.453	13.737
57	LOC4344899	photosystem II 10 kDa polypeptide, chloroplastic	10041.2	11766.7	9054.22	12148.9
58	LOC4347396	WPP domain-interacting protein 2	13.157	12.803	13.607	11.123
59	LOC4340892	chlorophyll a-b binding protein 1B-21, chloroplastic	3100.23	2919.23	4029.75	3855.56
60	LOC4336432	photosynthetic NDH subunit of lumenal location 3, chloroplastic	1.993	2.99	2.74	2.3
61	LOC4344539	photosystem II core complex proteins psbY, chloroplastic	445.36	445.813	475.603	578.033
62	LOC4336471	ferredoxin-thioredoxin reductase, variable chain	14.84	12.257	15.777	13.427
63	LOC4344538	zinc finger protein CO3-like	1.227	1.297	1.23	1.13
64	LOC4342399	ferredoxin--NADP reductase, embryo isozyme, chloroplastic-like	31.143	22.17	41.95	31.39
65	LOC4326138	phosphoenolpyruvate carboxylase 4	0.9	1.01	0.67	0.807
66	LOC4327150	photosystem II reaction center W protein, chloroplastic-like	3058.21	3430.99	2894.87	3448.09
67	LOC4343570	cytochrome b6-f complex iron-sulfur subunit, chloroplastic-like	1860.45	2382.9	1577.34	2005.27
68	LOC4333999	uncharacterized LOC4333999	63.77	73.087	59.647	68.557
69	LOC4334349	peroxisomal (S)-2-hydroxy-acid oxidase GLO1-like	871.753	998.73	906.337	1060.46
70	LOC4342420	peroxisomal (S)-2-hydroxy-acid oxidase GLO5-like	637	782.883	647.403	713.313
71	LOC4341642	probable sucrose-phosphate synthase 3	20.923	22.79	23.887	18.447
72	LOC4344834	glucose-6-phosphate/phosphate translocator 2, chloroplastic	27.343	21.34	19.7	15.08
73	LOC4326901	magnesium-protoporphyrin IX monomethyl ester [oxidative] cyclase, chloroplastic	1165.83	1359.25	1209.5	1609.61
74	LOC112939907	NAD(P)H-quinone oxidoreductase subunit 2 B, chloroplastic-like	5.973	5.393	8.227	6.573
75	LOC4342192	photosynthetic NDH subunit of lumenal location 3, chloroplastic	22.57	37.943	29.04	56.273
76	LOC4347395	photosystem I reaction center subunit V, chloroplastic	2978.01	3013.49	2916.28	3310
77	LOC4341462	heme oxygenase 1, chloroplastic-like	209.6	188.307	200.56	155.22
78	LOC4342419	peroxisomal membrane protein 13	35.413	36.543	37.887	36.323
79	LOC4328151	light-harvesting complex-like protein 3 isotype 2, chloroplastic	235.42	257.933	235.203	287.32
80	LOC9267250	photosynthetic NDH subunit of lumenal location 1, chloroplastic	17.643	16.383	18.12	24.633
81	LOC4331318	UPF0187 protein At3g61320, chloroplastic	32.943	28.713	25.6	27.163
82	LOC4342404	photosystem I reaction center subunit psaK, chloroplastic	3889.37	4074.27	3776.48	4273.83
83	LOC9272191	DNA-directed primase/polymerase protein	0.363	0.24	0.333	0.323
84	LOC4342480	proline--tRNA ligase, chloroplastic/mitochondrial	16.173	13.843	21.237	22.627
85	LOC4331417	dihydrodipicolinate reductase-like protein CRR1, chloroplastic	10.103	11.267	15.887	18.477
86	LOC112939012	photosystem I P700 chlorophyll a apoprotein A2-like	5.67	6.063	5.753	5.817
87	LOC4343908	peroxisomal (S)-2-hydroxy-acid oxidase GLO4-like	10.557	10.847	12.363	16.24
88	LOC4328327	VIN3-like protein 2	8.987	7.783	15.357	12.157
89	LOC4351694	photosystem I reaction center subunit N, chloroplastic	2424.66	2496.23	2156.39	2519.36
90	LOC4334300	photosystem I reaction center subunit III, chloroplastic	1819.15	1940.65	1760.34	2301.05
91	LOC4343584	protein THYLAKOID FORMATION1, chloroplastic-like	350.873	326.253	412.587	411.687
92	LOC4330828	photosystem I chlorophyll a/b-binding protein 5, chloroplastic	127.057	144.34	103.97	129.507
93	LOC4343516	54S ribosomal protein L24, mitochondrial	10.61	13.86	9.943	13.357
94	LOC4351700	psbP domain-containing protein 4, chloroplastic	214.613	211.25	164.817	174.773
95	LOC4346699	phosphoenolpyruvate carboxylase 2	11.1	8.217	8.46	9.223
96	LOC4338791	isopentenyl-diphosphate Delta-isomerase I	18.797	11.813	20.727	14.563
97	LOC4335799	photosystem I subunit O	3039.17	3211.25	3256.71	3628.54
98	LOC4326610	psbP domain-containing protein 5, chloroplastic	27.27	33.213	51.583	56.177
99	LOC4346803	chlorophyll a-b binding protein 1, chloroplastic-like	4367.49	4296.44	5145.29	5912.21
100	LOC4339593	photosystem I reaction center subunit VI, chloroplastic-like	3462.27	3814.94	3774.74	4729.55
101	LOC4343583	chlorophyll a-b binding protein CP29.1, chloroplastic	3603.22	4388.58	3809.95	5393.79
102	LOC4336989	APO protein 1, chloroplastic	8.34	10.817	15.36	17.13
103	LOC112937968	30S ribosomal protein S7, chloroplastic-like	29.077	29.71	28.547	31.323
104	LOC4349987	protein translocase subunit SECA2, chloroplastic	3.953	4.657	4.93	5.267
105	LOC4330096	ferredoxin-thioredoxin reductase, variable chain	279.573	287.073	282.107	292.333
106	LOC4334845	PGR5-like protein 1A, chloroplastic	387.413	444.22	451.407	580.263
107	LOC4333259	magnesium-chelatase subunit ChlI, chloroplastic-like	83.193	117.593	105.477	190.767
108	LOC4352215	light-harvesting complex-like protein OHP1, chloroplastic	13.797	19.093	14.417	15.713
109	LOC4327544	psbP domain-containing protein 6, chloroplastic	50.96	82.907	55.57	100.563
110	LOC4352014	ribulose bisphosphate carboxylase small chain A, chloroplastic-like	14364.4	17123.9	15125.1	21159.9
111	LOC4338750	pyruvate, phosphate dikinase 1, chloroplastic-like	180.89	191.567	135.843	103.66
112	LOC4345663	chlorophyll a-b binding protein P4, chloroplastic	3195.63	3257.59	4399.48	4605.09
113	LOC4352085	photosystem I reaction center subunit XI, chloroplastic	1396.25	1562.43	1527.82	1805.81
114	LOC4351957	probable solanesyl-diphosphate synthase 3, chloroplastic	45.167	67.01	41.45	63.303
115	LOC4339270	photosystem II reaction center W protein, chloroplastic-like	94.32	117.117	95.88	123.887
116	LOC4343604	chlorophyll a-b binding protein of LHCII type III, chloroplastic	2619.82	2509.05	2838.31	3246.4
117	LOC4324599	chlorophyll a-b binding protein 2, chloroplastic-like	4183.45	5818.45	5845	9628.92
118	LOC4346015	psbP domain-containing protein 3, chloroplastic	160.407	254.823	167.59	230.26
119	LOC112937969	DNA-directed RNA polymerase subunit beta-like	17.393	24.96	14.16	22.517
120	LOC9267741	mitogen-activated protein kinase 9-like	73.35	88.78	44.28	52.193
121	LOC4334338	ferredoxin--NADP reductase, root isozyme, chloroplastic-like	12.403	12.347	10.337	9.517
122	LOC4324933	photosystem II 22 kDa protein, chloroplastic	1194.93	1677.49	921.967	1218.56
123	LOC4325531	phosphoenolpyruvate carboxylase 1	60.697	65.523	71.073	66.483
124	LOC4328623	chlorophyll a-b binding protein 8, chloroplastic	3783.61	4282.95	3389.23	4174.83
125	LOC4342513	protein MET1, chloroplastic	402.697	496.947	295.023	353.72
126	LOC4343070	photosystem I reaction center subunit IV, chloroplastic	1515.39	1817.36	1596.93	2193.42
127	LOC4333359	chlorophyll a-b binding protein, chloroplastic-like	5263.07	6041.34	6006.08	7858.15
128	LOC4330711	geranylgeranyl diphosphate reductase, chloroplastic-like	601.527	686.637	541.66	743.467
a Annotation based on NCBI nr.
